# Supplementary material for: Improved Analysis of Isomeric Polyphenol Dimers Using the 4th Dimension of Trapped Ion Mobility Spectrometry—Mass Spectrometry
Source: Molecules. 2022 Jun 29;27(13):4176. doi: 10.3390/molecules27134176 (PMC9268536; doi:10.3390/molecules27134176)
Supplement: Supplementary file 1 [file molecules-27-04176-s001.zip]

Archive with 1 entries (1 files):
- molecules-1789436-supplementary.pdf
